# Supplementary material for: Chemical Element Mixtures and Kidney Function in Mining and Non-Mining Settings in Northern Colombia
Source: Int J Environ Res Public Health. 2023 Jan 28;20(3):2321. doi: 10.3390/ijerph20032321 (PMC9914985; doi:10.3390/ijerph20032321)
Supplement: Supplementary file 1 [file ijerph-20-02321-s001.zip]

Archive with 1 entries (1 files):
- ijerph-2124984-supplementary.pdf
